# Supplementary material for: Bacterial Pathogens and Their Antimicrobial Resistance in Farmed Nile Tilapia Experiencing “Summer Mortality” in Kafr El-Sheikh, Egypt
Source: Microorganisms. 2025 Oct 25;13(11):2448. doi: 10.3390/microorganisms13112448 (PMC12654396; doi:10.3390/microorganisms13112448)
Supplement: Supplementary file 1 [file microorganisms-13-02448-s001.zip]

Archive with 1 entries (1 files):
- microorganisms-3914226-supplementary.pdf
